# Supplementary material for: Chemical Composition, Antioxidant Capacity, and Anticancerous Effects against Human Lung Cancer Cells of a Terpenoid-Rich Fraction of Inula viscosa
Source: Biology (Basel). 2024 Sep 2;13(9):687. doi: 10.3390/biology13090687 (PMC11429348; doi:10.3390/biology13090687)
Supplement: Supplementary file 1 [file biology-13-00687-s001.zip]

Archive with 1 entries (1 files):
- biology-3118513-supplementary.pdf
